# Supplementary material for: Membrane protective role of autophagic machinery during infection of epithelial cells by Candida albicans
Source: Gut Microbes. 2022 Jan 27;14(1):2004798. doi: 10.1080/19490976.2021.2004798 (PMC8803057; doi:10.1080/19490976.2021.2004798)
Supplement: Supplemental Material [file KGMI_A_2004798_SM7022.zip]

Archive with 9 entries (8 files):
- Supplementary information/
- Supplementary information/Lapaquette_et_al_SupFigure_1.TIF
- Supplementary information/Lapaquette_et_al_SupFigure_2.TIF
- Supplementary information/Lapaquette_et_al_SupFigure_3.TIF
- Supplementary information/Lapaquette_et_al_SupFigure_4.TIF
- Supplementary information/Lapaquette_et_al_SupFigure_5.TIF
- Supplementary information/Lapaquette_et_al_SupFigure_6.TIF
- Supplementary information/Lapaquette_et_al_SupFigure_7.TIF
- Supplementary information/Lapaquette_et_al_supplemental_figures.docx
